# Supplementary material for: Orphan GPR26 Counteracts Early Phases of Hyperglycemia-Mediated Monocyte Activation and Is Suppressed in Diabetic Patients
Source: Biomedicines. 2022 Jul 19;10(7):1736. doi: 10.3390/biomedicines10071736 (PMC9312814; doi:10.3390/biomedicines10071736)
Supplement: Supplementary file 1 [file biomedicines-10-01736-s001.zip]

Archive with 4 entries (4 files):
- biomedicines-1787030-table S1S2.pdf
- File S1 GPR26 assotiations- Microarray values blood GPCRs from GWAS SNP.xlsx
- File S2  GPR26 assotiations.xlsx
- File S3 KEGG predicted pathways.xlsx
