# Supplementary material for: Orphan GPR26 Counteracts Early Phases of Hyperglycemia-Mediated Monocyte Activation and Is Suppressed in Diabetic Patients
Source: Biomedicines. 2022 Jul 19;10(7):1736. doi: 10.3390/biomedicines10071736 (PMC9312814; doi:10.3390/biomedicines10071736)
Supplement: Supplementary file 1 [file biomedicines-10-01736-s001.zip › File S1 GPR26 assotiations- Microarray values blood GPCRs from GWAS SNP.xlsx]

## Sheet: GDS3963_blood
	ADRB1	AGTR2	CCR7	CCRL2	GPR35	TSHR	GPR26	GPR55	LPAR3	MC4R	MTNR1B	OPRM1	PTGDR	QRFPR	TRHR	CALCR	CRHR2	GLP2R	SCTR	PTH1R	PTH2R	GIPR	GLP1R	CASR	GPR158	GRM7	GRM5	GRM8	FZD7	CELSR2	GPR137B
control 1	6.2	0.4	1767.5	4.1	16.4	5.9	12.4	8.9	3			15.6	142.9	9.6	2.7	7.4			7.6	18.3	6.8		4.3		10.7	11.5		11.6	202.6	4.2	66.2
control 2	0.9	12.6	539		15.6			24.5			4.2	17.4	152	7.5	4.9	10.6			5.5	20.3	0.8	0.6			11.7			5.8	131.9	9.4	106
control 3	8.5	60.1	920		62.1		65.7	35.9		8.3		5.8	39.4		11.7	0.3			34.1	16.9	11				13		33.4		275.8	3.8	45.4
control 4	6.7	42.1	1236.4		39	0.5	73	42.1		3.7		10.6	100.7		10			0.6	36.4	15.3			10.1		37.1		63		461.6		44.5
control 5		60.9	921.2		39.8	4.2	35.2	29.6		1		23.5	62.1		6.7			1.2	18.2	11.3	12.1		3.1		4.9		25.8	11.8	256.8	0.8	71.9
control 6		56.3	1111.8		22		30.9	44.6	6			27.8	112.3	6.3	2.8	11.3			29.9	39.4	15.1		11.8		21.3		23.8		353.4		64.8
control 7		38.8	1344.2		38	4.8	34.4	30.6		0.9		5.7	67.4	4.2	6.4				13	49.7	1.9		1.2		16.7		27.1		248.6	1.3	77.7
control 8	4.8	82	1062.1		44.6		37.5	37.1		2.8		20	92.1	6.1	7.7	3.1			35.6	23.7	26		22.6		4.3		29.8		432.8	0.1	62.8
type 2 diabetes 1		32.5	2948.6		10.7	7.9	7.7	2.1	6		0.7	24.1	93.5	21		2.6		7.9		27.2	2.1		12.3	2.9	8.6		9	0.5	205.1	8.8	59.3
type 2 diabetes 2		16.5	2506.5	4.3	32	3.2		34.2		3	3	16.6	67.8	2.2	1.1	10.6				22.9	10.4		0.4		6.9	7.7	0.2	1.4	155.2		88.1
type 2 diabetes 3		7.4	813		6.1	15.4				2.9	5.8	31.9	81.6	5.2		4.8			10.1	25.6	11.3		20.4	8.2	11.1		0.5	3	304	4.5	95.9
type 2 diabetes 4		29.1	1075.1	2.5	11.2	13.8	9.8	3	0.7	1	6.8	24.8	123.5	16				3.7	4.1	30.3	11.1		4		1.1			11.9	202.2	13.8	73.4
type 2 diabetes 5	3.1	16.6	1240.3		12.6	9.7	0.2		14.2	1.2		14.6	113.7	13	2.3	3.8			9.2	18.4	13	1.5	1.5		4.4		1.6	4	97.1	9.9	78.9
type 2 diabetes 6		29.5	1434.1	4.6	7.7		1.9	7	4	8		11.3	58.9	15	3.2	10.8			12.4	18.5	13.9	1.9	15.6		1.6	10.8	2.4	6.3	222.1	0.7	114.7
type 2 diabetes 7		24.2	662.3		7.6	8.6	2.3	14.8		5.5	1.5	19.3	52.8	10.7	6.4	6.8			9.3	33.4	14					0.4	7.2	2.4	304.3	10.4	53.6
type 2 diabetes 8		10.4	2305.7	1.5	9.8	7.2		11.8	0.2	0.3	1.4	18.8	115.9	20.3	1	1			11.8	21.4	19.5	1.1	6.1		9.4	0.7		18.3	170.9	7.5	70.6
type 2 diabetes 9		68.2	882.1		37.9		48.7	31.7		12.6		28.6	70.4			8.4			49.1	12.9	0.5		7.2		19.3		34.8		479.9	5	74.1
Average	5.03333	34.5647	1339.41	3.4	24.3	7.38182	27.6692	23.86	4.87143	3.93846	3.34286	18.6118	91	10.5462	5.14615	6.26923	#DIV/0!	3.35	19.0867	23.8529	10.5938	1.275	8.61429	5.55	11.3813	6.22	19.8923	7	264.959	5.72857	73.4059
