# Supplementary material for: Orphan GPR26 Counteracts Early Phases of Hyperglycemia-Mediated Monocyte Activation and Is Suppressed in Diabetic Patients
Source: Biomedicines. 2022 Jul 19;10(7):1736. doi: 10.3390/biomedicines10071736 (PMC9312814; doi:10.3390/biomedicines10071736)
Supplement: Supplementary file 1 [file biomedicines-10-01736-s001.zip › File S2 GPR26 assotiations.xlsx]

## Sheet: SNP GWAS Ebi
Variant and risk allele	P-value	neg LOG10 pvalue	RAF	Study accession	Type diabetes	GPCR name
Class A
rs10787518-T	9e-09	8.04576	0.4495	GCST010557	T2D	ADRB1
rs1914711-A	1e-09	9	0.484	GCST006484	T2D	AGTR2
rs757411-T	1e-07	7	0.64	GCST005536	T1D	CCR7
rs7221109-?	1e-09	9	0.65	GCST000392	T1D	CCR7
rs113010081-T	5e-08	7.30103	0.89	GCST005536	T1D	CCRL2
rs4676410-A	2e-07	6.69897	0.19	GCST003097	T1D	GPR35
rs11622435-?	2e-07	6.69897	NR	GCST005880	T1D&T2D	TSHR
rs114031744-?	1e-06	6	NR	GCST005175	T2D	GPR26
rs9973676-?	6e-07	6.22185	NR	GCST005175	T2D	GPR55
rs1983853-?	2e-06	5.69897	NR	GCST000244	T1D	LPAR3
rs11873305-C	4e-07	6.39794	0.0308	GCST004894	T1D&T2D	MC4R
rs11873305-C	5e-07	6.30103	0.0308	GCST004894	T2D	MC4R
rs11873305-A	4e-07	6.39794	0.959771168150773	GCST005047	T2D	MC4R
rs76141775-T	8e-06	5.09691	0.03838	GCST90014129	T1D&T2D	MC4R
rs663129-A	5e-14	13.301	0.22	GCST007847	T2D	MC4R
rs663129-G	2e-14	13.699	0.7844	GCST010553	T2D	MC4R
rs74452128-C	1e-09	9	0.9763	GCST009379	T2D	MC4R
rs523288-T	8e-13	12.0969	0.2377	GCST009379	T2D	MC4R
rs10830963-G	5e-43	42.301	0.2765	GCST009379	T2D	MTNR1B
rs10830963-G	1e-66	66	0.3057	GCST010557	T2D	MTNR1B
rs10830963-G	5e-68	67.301	0.2781	GCST010555	T2D	MTNR1B
rs10830963-G	6e-30	29.2218	0.275768063801753	GCST006867	T2D	MTNR1B
rs10830963-G	3e-16	15.5229	0.2883	GCST004894	T2D	MTNR1B
rs10830963-G	4e-18	17.3979	0.2883	GCST004894	T2D	MTNR1B
rs10830963-G	5e-13	12.301	0.306095573006719	GCST005047	T2D	MTNR1B
rs10830963-?	2e-16	15.699	NR	GCST007077	T2D	MTNR1B
rs768920-?	2e-06	5.69897	NR	GCST005890	T1D&T2D	MTNR1B
rs768920-?	4e-06	5.39794	NR	GCST005890	T1D&T2D	MTNR1B
rs768920-?	4e-06	5.39794	NR	GCST005895	T2D	MTNR1B
rs7113297-T	4e-07	6.39794	NR	GCST005414	T2D	MTNR1B
rs144683127-TTGAGAAATCTCTATACTATTTTCCATAGTGACTG	5e-17	16.301	NR	GCST90018926	T2D	MTNR1B
rs10830963-G	4e-08	7.39794	0.421	GCST010118	T2D	MTNR1B
rs10830963-G x rs73659516-C	1e-06	6	NR	GCST006495	T2D	MTNR1B
rs10830963-G x rs73659517-G	9e-06	5.04576	NR	GCST006494	T2D	MTNR1B
rs10830963-G	2e-07	6.69897	0.27	GCST002352	T2D	MTNR1B
rs10830963-G	3e-10	9.52288	NR	GCST005047	T2D	MTNR1B
rs10830962-G	2e-13	12.699	0.430	GCST001375	T2D	MTNR1B
rs1387153-T	8e-15	14.0969	NR	GCST000712	T2D	MTNR1B
rs10830962-C	5e-13	12.301	NR	GCST001965	T2D	MTNR1B
rs10830962-C	3e-12	11.5229	NR	GCST001965	T2D	MTNR1B
rs10830963-G x rs1807685-A	3e-06	5.52288	NR	GCST006495	T2D	MTNR1B
rs10830963-G x rs2291268-A	3e-06	5.52288	NR	GCST006495	T2D	MTNR1B
rs10830963-G x rs17197883-C	5e-08	7.30103	NR	GCST006495	T2D	MTNR1B
rs10830963-G x rs7228666-G	4e-06	5.39794	NR	GCST006495	T2D	MTNR1B
rs10830963-G x rs10412272-T	4e-06	5.39794	NR	GCST006495	T2D	MTNR1B
rs10830963-G x rs58538128-T	4e-06	5.39794	NR	GCST006495	T2D	MTNR1B
rs10830963-G x rs6735529-A	5e-06	5.30103	NR	GCST006495	T2D	MTNR1B
rs10830963-G x rs116472028-A	1e-06	6	NR	GCST006495	T2D	MTNR1B
rs10830963-G x rs16846841-C	4e-06	5.39794	NR	GCST006495	T2D	MTNR1B
rs10830963-G x rs115597883-T	3e-06	5.52288	NR	GCST006495	T2D	MTNR1B
rs10830963-G x rs9842579-T	2e-06	5.69897	NR	GCST006495	T2D	MTNR1B
rs10830963-G x rs10866267-T	2e-06	5.69897	NR	GCST006495	T2D	MTNR1B
rs10830963-G x rs1369455-A	2e-06	5.69897	NR	GCST006495	T2D	MTNR1B
rs10830963-G x rs16870669-G	5e-06	5.30103	NR	GCST006495	T2D	MTNR1B
rs10830963-G x rs6043626-C	2e-06	5.69897	NR	GCST006495	T2D	MTNR1B
rs10830963-G x rs2836995-G	3e-07	6.52288	NR	GCST006495	T2D	MTNR1B
rs10830963-G x rs7903146-T	5e-11	10.301	NR	GCST006495	T2D	MTNR1B
rs10830963-G x rs4818032-C	3e-07	6.52288	NR	GCST006494	T2D	MTNR1B
rs10830963-G x rs116472028-A	2e-07	6.69897	NR	GCST006494	T2D	MTNR1B
rs10830963-G x rs16846841-C	7e-07	6.1549	NR	GCST006494	T2D	MTNR1B
rs10830963-G x rs17197883-C	1e-08	8	NR	GCST006494	T2D	MTNR1B
rs10830963-G x rs7228666-G	2e-06	5.69897	NR	GCST006494	T2D	MTNR1B
rs10830963-G x rs79029870-T	1e-06	6	NR	GCST006495	T2D	MTNR1B
rs10830963-G x rs2924879-A	2e-06	5.69897	NR	GCST006495	T2D	MTNR1B
rs10830963-G x rs4739079-T	4e-06	5.39794	NR	GCST006495	T2D	MTNR1B
rs10830963-G x rs2924879-A	7e-07	6.1549	NR	GCST006494	T2D	MTNR1B
rs9384193-?	9e-06	5.04576	NR	GCST004125	T2D	OPRM1
rs4901258-?	2e-06	5.69897	NR	GCST007292	T2D	PTGDR
rs7679475-A	4e-10	9.39794	NR	GCST002876	T1D	QRFPR
rs4734193-C	4e-08	7.39794	0.5318	GCST010555	T2D	TRHR
rs12680028-C	3e-08	7.52288	0.5342	GCST009379	T2D	TRHR
class B
rs10262104-C	1e-08	8	0.4575	GCST010557	T2D	CALCR
rs2074120-A	8e-09	8.09691	0.323	GCST010557	T2D	CALCR
rs917195-C	4e-11	10.3979	0.77	GCST009379	T2D	CRHR2
rs917195-C	3e-17	16.5229	0.7691	GCST010555	T2D	CRHR2
rs917195-C	1e-20	20	0.7224	GCST010557	T2D	CRHR2
rs2284219-T	8e-06	5.09691	NR	GCST002352	T2D	CRHR2
rs917195-C	7e-06	5.1549	0.7651	GCST004774	T2D	CRHR2
rs17810376-G	3e-09	8.52288	0.2974	GCST010557	T2D	GLP2R
rs7219033-G	5e-09	8.30103	0.6861	GCST010555	T2D	GLP2R
rs7222481-C	1e-08	8	0.3238	GCST009379	T2D	GLP2R
rs78761021-G	3e-08	7.52288	0.34	GCST004773	T2D	GLP2R
rs3731600-G	3e-08	7.52288	0.0479344	GCST90013693	T2D	SCTR
rs3731600-C	2e-08	7.69897	0.95	GCST007847	T2D	SCTR
rs3731600-C	7e-09	8.1549	0.968	GCST010118	T2D	SCTR
rs3731600-G	5e-10	9.30103	0.0488076	GCST90018706	T2D	SCTR
rs3731600-G	5e-10	9.30103	NR	GCST90018926	T2D	SCTR
rs3731600-G	2e-08	7.69897	0.0462	GCST010553	T2D	SCTR
rs11926707-T	2e-08	7.69897	0.374444	GCST006867	T2D	PTH1R
1926707-C	2e-08	7.69897	0.6262	GCST009379	T2D	PTH1R
rs2364693-C	7e-07	6.1549	0.13	GCST90026645	T2D	PTH2R
rs11671664-A	3e-12	11.5229	0.1074	GCST004894	T2D	GIPR
rs1800437-C	3e-12	11.5229	0.218	GCST007518	T2D	GIPR
rs58304657-C	9e-17	16.0458	0.555648	GCST90018706	T2D	GIPR
rs113036890-C	2e-17	16.699	0.220886	GCST90013693	T2D	GIPR
rs8107527-G	4e-41	40.3979	0.6245	GCST010557	T2D	GIPR
rs77300780-T	3e-19	18.5229	0.54	GCST007847	T2D	GIPR
rs77300780-C	1e-19	19	0.4604	GCST010553	T2D	GIPR
rs10407429-G	5e-31	30.301	0.5785	GCST010555	T2D	GIPR
rs8108269-G	3e-16	15.5229	0.281015	GCST006867	T2D	GIPR
rs113036890-CAAAAAAAA	1e-32	32	0.731	GCST010118	T2D	GIPR
rs7507912-G	9e-08	7.04576	NR	GCST003400	T2D	GIPR
rs10404333-A	1e-06	6	NR	GCST005414	T2D	GIPR
rs10408179-C	1e-23	23	NR	GCST90018926	T2D	GIPR
rs2238689-C	5e-09	8.30103	0.4177	GCST009379	T2D	GIPR
rs1800437-C	7e-12	11.1549	0.2	GCST007516	T2D	GIPR
rs10406431-A	1e-13	13	0.5625	GCST009379	T2D	GIPR
rs8108269-G	5e-06	5.30103	0.3	GCST002352	T2D	GIPR
rs8108269-G	2e-07	6.69897	NR	GCST005047	T2D	GIPR
rs8108269-G	4e-07	6.39794	0.310741	GCST005047	T2D	GIPR
rs9380826-C	1e-17	17	0.182588	GCST90013693	T2D	GLP1R
rs9394574-A	4e-14	13.3979	0.82	GCST007847	T2D	GLP1R
rs10305420-C	9e-09	8.04576	0.92	GCST010556	T2D	GLP1R
rs10305420-C	3e-11	10.5229	0.6161	GCST010555	T2D	GLP1R
rs742762-A	2e-22	21.699	0.712	GCST010118	T2D	GLP1R
rs3765467-A	2e-18	17.699	0.183737	GCST90018706	T2D	GLP1R
rs3765467-A	5e-18	17.301	NR	GCST90018926	T2D	GLP1R
rs9380826-G	2e-14	13.699	0.8196	GCST010553	T2D	GLP1R
Class C
rs7644981-A	5e-11	10.301	0.469896	GCST90013693	T2D	CASR
rs2134223-A	5e-09	8.30103	0.47	GCST007847	T2D	CASR
rs9859381-G	3e-09	8.52288	0.486	GCST010118	T2D	CASR
rs7644981-A	2e-09	8.69897	0.469951	GCST90018706	T2D	CASR
rs4678059-T	1e-08	8	NR	GCST90018926	T2D	CASR
rs13059382-G	1e-09	9	0.7216	GCST010557	T2D	CASR
rs2134223-G	3e-09	8.52288	0.5286	GCST010553	T2D	CASR
rs7916840-?	6e-07	6.22185	NR	GCST005895	T2D	GPR158
rs115634195-?	2e-06	5.69897	NR	GCST007292	T2D	GPR158
rs162211-?	4e-06	5.39794	NR	GCST005175	T2D	GRM7
rs114223427-?	9e-06	5.04576	NR	GCST005174	T2D	GRM5
rs117737118-G	3e-31	30.5229	0.093	GCST010118	T2D	GRM8
Frizzled Group
rs11685304-T	5e-06	5.30103	0.2525	GCST90014127	T2D	FZD7
Adhesion group
rs629301-?	1e-49	49	NR	GCST004045	T2D	CELSR2
rs602633-T	4e-10	9.39794	0.216	GCST010551	T2D	CELSR2
other7TM protein
rs10700042-CAT	4e-08	7.39794	NR	GCST90018926	T2D	GPR137B
