# Supplementary material for: Orphan GPR26 Counteracts Early Phases of Hyperglycemia-Mediated Monocyte Activation and Is Suppressed in Diabetic Patients
Source: Biomedicines. 2022 Jul 19;10(7):1736. doi: 10.3390/biomedicines10071736 (PMC9312814; doi:10.3390/biomedicines10071736)
Supplement: Supplementary file 1 [file biomedicines-10-01736-s001.zip › File S3 KEGG predicted pathways.xlsx]

## Sheet: Foglio1
Predicted pathways (KEGG)
Gene Set	Z-score
Nicotine addiction_Homo sapiens_hsa05033	3.6895
Synaptic vesicle cycle_Homo sapiens_hsa04721	3.20556
Olfactory transduction_Homo sapiens_hsa04740	2.90556
Circadian entrainment_Homo sapiens_hsa04713	2.79416
Glutamatergic synapse_Homo sapiens_hsa04724	2.71104
Long-term potentiation_Homo sapiens_hsa04720	2.68765
Retrograde endocannabinoid signaling_Homo sapiens_hsa04723	2.68155
GABAergic synapse_Homo sapiens_hsa04727	2.66644
Morphine addiction_Homo sapiens_hsa05032	2.61795
Amphetamine addiction_Homo sapiens_hsa05031	2.55619
Salivary secretion_Homo sapiens_hsa04970	2.24914
Dopaminergic synapse_Homo sapiens_hsa04728	2.1956
Insulin secretion_Homo sapiens_hsa04911	2.09458
Endocrine and other factor-regulated calcium reabsorption_Homo sapiens_hsa04961	2.07372
Cholinergic synapse_Homo sapiens_hsa04725	2.01808
Gastric acid secretion_Homo sapiens_hsa04971	1.96023
Aldosterone synthesis and secretion_Homo sapiens_hsa04925	1.94875
Cocaine addiction_Homo sapiens_hsa05030	1.76597
Oxytocin signaling pathway_Homo sapiens_hsa04921	1.72396
Renin secretion_Homo sapiens_hsa04924	1.7104
Adrenergic signaling in cardiomyocytes_Homo sapiens_hsa04261	1.68932
Serotonergic synapse_Homo sapiens_hsa04726	1.66739
Calcium signaling pathway_Homo sapiens_hsa04020	1.65671
Taste transduction_Homo sapiens_hsa04742	1.64645
Long-term depression_Homo sapiens_hsa04730	1.62485
GnRH signaling pathway_Homo sapiens_hsa04912	1.48326
Inflammatory mediator regulation of TRP channels_Homo sapiens_hsa04750	1.34976
Gap junction_Homo sapiens_hsa04540	1.34693
Aldosterone-regulated sodium reabsorption_Homo sapiens_hsa04960	1.32086
cAMP signaling pathway_Homo sapiens_hsa04024	1.31807
Nitrogen metabolism_Homo sapiens_hsa00910	1.28674
Vasopressin-regulated water reabsorption_Homo sapiens_hsa04962	1.25366
Glioma_Homo sapiens_hsa05214	1.21575
Type II diabetes mellitus_Homo sapiens_hsa04930	1.20227
Axon guidance_Homo sapiens_hsa04360	1.17623
Collecting duct acid secretion_Homo sapiens_hsa04966	1.17569
Oxidative phosphorylation_Homo sapiens_hsa00190	1.17543
Estrogen signaling pathway_Homo sapiens_hsa04915	1.15744
Glycosaminoglycan biosynthesis - heparan sulfate / heparin_Homo sapiens_hsa00534	1.15004
Vitamin B6 metabolism_Homo sapiens_hsa00750	1.14515
Parkinsons disease_Homo sapiens_hsa05012	1.13637
Phosphatidylinositol signaling system_Homo sapiens_hsa04070	1.13599
ErbB signaling pathway_Homo sapiens_hsa04012	1.11533
alpha-Linolenic acid metabolism_Homo sapiens_hsa00592	1.09811
Neuroactive ligand-receptor interaction_Homo sapiens_hsa04080	1.07128
Melanogenesis_Homo sapiens_hsa04916	1.07025
cGMP-PKG signaling pathway_Homo sapiens_hsa04022	1.04922
Butanoate metabolism_Homo sapiens_hsa00650	1.03289
Linoleic acid metabolism_Homo sapiens_hsa00591	0.973411
Proximal tubule bicarbonate reclamation_Homo sapiens_hsa04964	0.971619
Vascular smooth muscle contraction_Homo sapiens_hsa04270	0.953268
Phospholipase D signaling pathway_Homo sapiens_hsa04072	0.888603
Pancreatic secretion_Homo sapiens_hsa04972	0.876764
Dorso-ventral axis formation_Homo sapiens_hsa04320	0.858224
Mucin type O-Glycan biosynthesis_Homo sapiens_hsa00512	0.857765
Phototransduction_Homo sapiens_hsa04744	0.85536
Alzheimers disease_Homo sapiens_hsa05010	0.823591
Cardiac muscle contraction_Homo sapiens_hsa04260	0.821172
Oocyte meiosis_Homo sapiens_hsa04114	0.819356
Glycosphingolipid biosynthesis - ganglio series_Homo sapiens_hsa00604	0.812614
Glycosaminoglycan biosynthesis - keratan sulfate_Homo sapiens_hsa00533	0.79966
Ether lipid metabolism_Homo sapiens_hsa00565	0.755316
Regulation of lipolysis in adipocytes_Homo sapiens_hsa04923	0.748163
Thyroid hormone synthesis_Homo sapiens_hsa04918	0.746995
Choline metabolism in cancer_Homo sapiens_hsa05231	0.742158
MAPK signaling pathway_Homo sapiens_hsa04010	0.741361
Dilated cardiomyopathy_Homo sapiens_hsa05414	0.736224
Vibrio cholerae infection_Homo sapiens_hsa05110	0.736142
Synthesis and degradation of ketone bodies_Homo sapiens_hsa00072	0.723503
Ubiquinone and other terpenoid-quinone biosynthesis_Homo sapiens_hsa00130	0.667555
Epithelial cell signaling in Helicobacter pylori infection_Homo sapiens_hsa05120	0.658398
Amyotrophic lateral sclerosis (ALS)_Homo sapiens_hsa05014	0.64118
Neurotrophin signaling pathway_Homo sapiens_hsa04722	0.640989
Ras signaling pathway_Homo sapiens_hsa04014	0.632873
Carbohydrate digestion and absorption_Homo sapiens_hsa04973	0.62648
VEGF signaling pathway_Homo sapiens_hsa04370	0.621039
Rap1 signaling pathway_Homo sapiens_hsa04015	0.598886
Other types of O-glycan biosynthesis_Homo sapiens_hsa00514	0.595327
Sphingolipid signaling pathway_Homo sapiens_hsa04071	0.590639
Tryptophan metabolism_Homo sapiens_hsa00380	0.56037
Type I diabetes mellitus_Homo sapiens_hsa04940	0.539572
Cell adhesion molecules (CAMs)_Homo sapiens_hsa04514	0.537103
Alcoholism_Homo sapiens_hsa05034	0.522529
Glucagon signaling pathway_Homo sapiens_hsa04922	0.51452
Thyroid hormone signaling pathway_Homo sapiens_hsa04919	0.510955
Selenocompound metabolism_Homo sapiens_hsa00450	0.499235
Circadian rhythm_Homo sapiens_hsa04710	0.477057
Endocytosis_Homo sapiens_hsa04144	0.475988
mTOR signaling pathway_Homo sapiens_hsa04150	0.475903
Non-small cell lung cancer_Homo sapiens_hsa05223	0.474819
African trypanosomiasis_Homo sapiens_hsa05143	0.474726
Endometrial cancer_Homo sapiens_hsa05213	0.472134
Maturity onset diabetes of the young_Homo sapiens_hsa04950	0.465652
Fatty acid biosynthesis_Homo sapiens_hsa00061	0.45606
Glycosphingolipid biosynthesis - globo series_Homo sapiens_hsa00603	0.453969
Inositol phosphate metabolism_Homo sapiens_hsa00562	0.453147
Wnt signaling pathway_Homo sapiens_hsa04310	0.447182
Taurine and hypotaurine metabolism_Homo sapiens_hsa00430	0.443838
Bile secretion_Homo sapiens_hsa04976	0.438816
Arrhythmogenic right ventricular cardiomyopathy (ARVC)_Homo sapiens_hsa05412	0.433934
Phenylalanine, tyrosine and tryptophan biosynthesis_Homo sapiens_hsa00400	0.431683
Chemokine signaling pathway_Homo sapiens_hsa04062	0.426059
Ovarian steroidogenesis_Homo sapiens_hsa04913	0.416998
beta-Alanine metabolism_Homo sapiens_hsa00410	0.412914
Longevity regulating pathway - mammal_Homo sapiens_hsa04211	0.405956
SNARE interactions in vesicular transport_Homo sapiens_hsa04130	0.404488
Prion diseases_Homo sapiens_hsa05020	0.39654
Renal cell carcinoma_Homo sapiens_hsa05211	0.392913
Glycosylphosphatidylinositol(GPI)-anchor biosynthesis_Homo sapiens_hsa00563	0.384554
Longevity regulating pathway - multiple species_Homo sapiens_hsa04213	0.372481
Huntingtons disease_Homo sapiens_hsa05016	0.372437
Progesterone-mediated oocyte maturation_Homo sapiens_hsa04914	0.368014
Mineral absorption_Homo sapiens_hsa04978	0.348469
Insulin signaling pathway_Homo sapiens_hsa04910	0.345066
Regulation of autophagy_Homo sapiens_hsa04140	0.337054
ABC transporters_Homo sapiens_hsa02010	0.323803
Primary bile acid biosynthesis_Homo sapiens_hsa00120	0.307333
Natural killer cell mediated cytotoxicity_Homo sapiens_hsa04650	0.30546
Peroxisome_Homo sapiens_hsa04146	0.305353
Glycerolipid metabolism_Homo sapiens_hsa00561	0.297032
Hypertrophic cardiomyopathy (HCM)_Homo sapiens_hsa05410	0.296597
Sphingolipid metabolism_Homo sapiens_hsa00600	0.290179
Fc epsilon RI signaling pathway_Homo sapiens_hsa04664	0.280098
Fc gamma R-mediated phagocytosis_Homo sapiens_hsa04666	0.275286
Glycosphingolipid biosynthesis - lacto and neolacto series_Homo sapiens_hsa00601	0.270521
Alanine, aspartate and glutamate metabolism_Homo sapiens_hsa00250	0.263542
Glycerophospholipid metabolism_Homo sapiens_hsa00564	0.232226
